# Supplementary material for: RNA editing enzyme APOBEC3A promotes pro-inflammatory M1 macrophage polarization
Source: Commun Biol. 2021 Jan 22;4:102. doi: 10.1038/s42003-020-01620-x (PMC7822933; doi:10.1038/s42003-020-01620-x)
Supplement: Supplementary file 6 — Supplementary Data 3 [file 42003_2020_1620_MOESM6_ESM.xlsx]

## Sheet: Fig. 1A
M0 A3A SC	M0 A3A KD		M1 A3A SC	M1 A3A KD		M2 A3A SC	M2 A3A KD
3.32	0.39		15.87	1.04		5.83	0.45
2.45	0.625		20	2.28		4.26	1.5

## Sheet: Fig. 1B
M1 A3A SC	M1 A3A KD
11.43	6.09
20.58	2.28
13.67	3.47
10.23	2.81
12.98	3.73
12.77	2.46
17.26	6.27
23.04	8.01

## Sheet: Fig. 1C
TAMs	TAMs+IFN-
0.52	10.86
0.81	3.22
1.36	9.66
2.03	11.82
0.85	14.42

## Sheet: Fig. 2A
M0	M0+ Maraba	M0 A3A SC+ Maraba	M0 A3A KD+ Maraba	M0+Influenza	M0 A3A SC+ Influenza	M0 A3A KD+ Influenza
1.33	22.07	21.54	1.79	14.87	14.61	7.03
1.33	13.83	19.76	1.59	19.96	17.85	6.25
1.82	15.04	21.48	1.63
1.67	16.59

## Sheet: Fig. 2B
M0	M0+Maraba virus	M0+Influenza virus	M0+KD	M0+SC
0	509.655	360.763	0	0
0	56.5	392.145	0	0
0	63.1315	440.171
0		80.0395

## Sheet: Fig 6A
M1 A3A SC	M1 A3A KD	M2
10954.7	5074.67	286.22
8014.67	6544.67	300
10328.4	5537.63	465.25
12974.4	7591.11
9554.13	5345.44

## Sheet: Fig. 6B
M1 A3A SC	M1 A3A KD	M2
268.055	97.057	13.397
300.058	223.314	14.493
385.161	193.226
182.111	129.055
301.206	218.74
96	53.8085

## Sheet: Fig. 6C
M1 A3A SC	M1 A3A KD	M2
25060	19608.5	500
26146	23940	650.25
24157	15321
23556	13563
14287	13186.9
14160	11231

## Sheet: Fig. 6D
M1 A3A SC	M1 A3A KD	M2
149.95	70.36	17.44
105.66	88.14	21.66
143.12	108.55	34.56
75.16	56.84	40.42
124.23	99.82

## Sheet: Fig. 7A
M1 A3A SC	M1 A3A KD	M2
42.29	18.41	9.77
10.92	6.12	3.17
38.07	29.67	9.91
77.25	52.23	14.4
48.93	31.33

[truncated: 3 more sheets: Fig. 7B, Supp. Fig. 2, Supp. Fig. 6]
